# Supplementary material for: Dengue infection in India: A systematic review and meta-analysis
Source: PLoS Negl Trop Dis. 2018 Jul 16;12(7):e0006618. doi: 10.1371/journal.pntd.0006618 (PMC6078327; doi:10.1371/journal.pntd.0006618)
Supplement: S1 Dataset — (XLSX) [file pntd.0006618.s004.xlsx]

## Sheet: Proportion-180
S.no	Ref.no	Author	Year of Publication	Year of study	MidStudyYear	Study.Type	Case Definition	Region	Number of patients tested	Number of people tested positive
1	21	Abhilash et al, 2016*	2016	2012-2013	2013	Hospital	AFI	South	1258	386
4	22	Afreen et al, 2015*	2015	20112014	2014	Hospital	AFI	North	604	416
5	23	Agarwal et al, 2010	2010	2008	2008	Hospital	Clinical Suspected Dengue	North	398	212
8	24	Ahir et al, 2016*	2016	2014-2015	2015	Hospital	Clinical Suspected Dengue	West	1146	148
9	25	Ahmad et al, 2016*	2016	2012-2013	2013	Hospital	AFI	North	298	93
11	26	Amudhan et al, 2015*	2015	2010-2013	2012	Hospital	Clinical Suspected Dengue	South	4578	1185
15	121	Tank Arun et al, 2012*	2012	2009-2011	2010	Hospital	Clinical Suspected Dengue	West	1919	671
20	27	Anand et al, 2016	2016	2011	2011	Hospital	WHO	South	112	94
24	29	Barde et al, 2012	2012	2010	2010	Hospital	WHO	North	89	18
26	30	Barde et al, 2014*	2014	2011-2012	2012	Hospital	NVBDCP	North	138	21
28	31	Barua et al, 2016	2016	2014	2014	Hospital	AFI	East	156	101
35	32	Bhaskar et al, 2010*	2010	2007-2009	2008	Hospital	WHO	South	128	59
37	28	Bandyopadhyay et al, 2013*	2013	2010-2012	2011	Hospital	WHO	East	3624	930
38	34	Bhattacharya et al, 2017	2017	2013	2013	Hospital	Clinical Suspected Dengue	North-East	218	168
39	33	Bhattacharya et al, 2004*	2004	19962003	2003	Hospital	Clinical Suspected Dengue	North	8993	3941
41	35	Bhuvaneswari et al, 2011	2011	2011	2011	Hospital	Clinical Suspected Dengue	South	200	76
43	85	Mohan et al, 2000	2000	1996	1996	Hospital	WHO	North	35	20
49	37	Chakravarti et al, 2002*	2002	1999-2001	2000	Hospital	WHO	North	345	34
51	36	Chakravarti et al, 2010	2010	2008	2008	Hospital	Clinical Suspected Dengue	North	1154	244
52	38	Chakravarti et al, 2012*	2012	2002-2008	2005	Hospital	Clinical Suspected Dengue	North	7846	2366
53	39	Chakravarti et al, 2013*	2013	2007-2009	2008	Hospital	WHO	North	477	40
54	40	Chakravarti et al, 2014	2014	2013	2013	Hospital	Clinical Suspected Dengue	North	700	280
55	102	Rashmi Kumar et al, 2008	2008	2008	2008	Hospital	WHO	North	124	102
56	41	Chandralekha et al, 2008	2008	2006	2006	Hospital	Clinical Suspected Dengue	North	72	35
58	42	Changal et al, 2016	2016	2015	2015	Hospital	Clinical Suspected Dengue	North	225	114
59	43	Chatterjee et al, 2013*	2013	2000-2010	2000	Hospital	Clinical Suspected Dengue	East	6136	1673
60	44	Chaturvedi et al, 1970	1970	1968	1968	Hospital	AFI	North	224	56
62	45	Chhina et al, 2009	2009	2006	2006	Hospital	AFI	North	2205	265
66	46	Chrispal et al, 2010*	2010	2007-2008	2008	Hospital	AFI	South	398	28
74	47	Deshkar et al, 2017*	2017	2012-2016	2014	Hospital	Clinical Suspected Dengue	East	15606	3822
78	48	Duthade et al, 2011	2011	2009	2009	Hospital	Clinical Suspected Dengue	East	890	188
79	49	Duthade et al, 2015	2015	2014	2014	Hospital	Clinical Suspected Dengue	East	872	233
80	50	Dutta et al, 2012*	2012	2009-2011	2010	Hospital	WHO	North-East	430	143
82	56	Gupta et al, 2006*	2006	2003-2005	2004	Hospital	Clinical Suspected Dengue	North	1820	811
83	58	Gupta et al, 2012*	2012	2010-2011	2011	Hospital	Clinical Suspected Dengue	North	75	19
85	51	Faridi et al, 2008	2008	2003	2003	Hospital	WHO	North	29	19
89	52	Garg et al, 2011*	2011	2006-2010	2008	Hospital	Clinical Suspected Dengue	North	1227	242
96	53	Gomber et al, 2001	2001	1996	1996	Hospital	WHO	North	75	57
97	54	Gopal et al, 2016	2016	2013	2013	Hospital	Clinical Suspected Dengue	South	50	25
98	55	Gunasekaran et al, 2011*	2011	2006-2008	2007	Hospital	Clinical Suspected Dengue	South	1593	686
100	57	Gupta et al, 2005	2005	2003	2003	Hospital	Clinical Suspected Dengue	North	874	456
102	59	Gusani et al, 2017	2017	2014	2014	Hospital	NVBDCP	West	765	331
103	61	Hati et al, 2009*	2009	2005-2007	2006	Hospital	Clinical Suspected Dengue	East	1668	302
104	62	Hati et al, 2012*	2012	2005-2010	2008	Hospital	Clinical Suspected Dengue	East	2971	605
105	60	Hati et al, 2006	2006	2005	2005	Hospital	Clinical Suspected Dengue	East	12059	5406
106	63	Henna et al, 2014*	2014	2010-2012	2011	Hospital	Clinical Suspected Dengue	South	7836	2807
106	63	Henna et al, 2014*	2014	2012-2013	2013	Hospital	Clinical Suspected Dengue	South	2228	527
109	64	Islam et al, 2016	2016	2015	2015	Hospital	AFI	North	62	18
115	92	Pai Jakribettu et al, 2015*	2015	2013-2014	2014	Hospital	Clinical Suspected Dengue	South	163	60
120	115	Singh et al, 2000	2000	1998	1998	Hospital	Clinical Suspected Dengue	South	20	17
129	66	Kalappanvar et al, 2013*	2013	2009-2010	2010	Hospital	Clinical Suspected Dengue	South	570	123
134	67	Kanungo et al, 2009	2009	2008	2008	Hospital	AFI	East	1048	84
135	116	Singh et al, 2016*	2016	2015-2016	2016	Hospital	Clinical Suspected Dengue	North	2709	1538
136	68	Karande et al, 2005	2005	2002	2002	Hospital	WHO	East	53	16
137	69	Karoli et al, 2012	2012	2010	2010	Hospital	Clinical Suspected Dengue	North	356	138
140	70	Kaup et al, 2014*	2014	2013-2014	2014	Hospital	Clinical Suspected Dengue	North	278	62
149	71	Kulkarni et al, 2010	2010	2006	2006	Hospital	WHO	North	948	666
151	73	Kumar et al, 2013*	2013	2008-2010	2009	Hospital	Clinical Suspected Dengue	South	89	29
152	74	Kumar et al, 2008*	2008	2005-2006	2006	Hospital	AFI	North	298	56
153	72	Kumar et al, 2012*	2012	2007-2008	2008	Hospital	AFI	South	1610	239
154	75	Kumaria et al, 2003*	2003	1999-2002	2001	Hospital	Clinical Suspected Dengue	North	415	46
156	76	Kumaria et al, 2010*	2010	2002-2006	2004	Hospital	WHO	North	320	80
158	78	Lall et al, 2016	2016	2015	2015	Hospital	Clinical Suspected Dengue	North	3163	646
159	79	Lata et al, 2017	2017	2011	2011	Hospital	Clinical Suspected Dengue	North	812	399
161	77	Lal et al, 2007	2007	2005	2005	Hospital	Clinical Suspected Dengue	North	426	168
164	80	Manakkadan et al, 2013*	2013	2008-2011	2010	Hospital	Clinical Suspected Dengue	South	709	162
172	81	Mehta et al, 2014*	2014	2008-2011	2010	Hospital	WHO	West	903	253
174	82	Mishra et al, 2015*	2015	2009-2012	2011	Hospital	Clinical Suspected Dengue	North	433	136
176	83	Mistry et al, 2015	2015	2013	2013	Hospital	Clinical Suspected Dengue	West	4366	1802
177	84	Mital et al, 2016	2016	2015	2015	Hospital	AFI	North	90	61
195	86	Neeraja et al, 2014*	2014	2011-2013	2012	Hospital	Clinical Suspected Dengue	South	175	109
196	93	Pandey et al, 2012*	2012	2008-2010	2009	Hospital	Clinical Suspected Dengue	North	2599	1567
197	87	Nikam et al, 2015	2015	2014	2014	Hospital	Clinical Suspected Dengue	South	1090	300
199	88	Nisarta et al, 2016*	2016	2015-2016	2016	Hospital	Clinical Suspected Dengue	West	90	21
200	89	Nujum et al, 2014	2014	2011	2011	Hospital	WHO	South	851	174
201	96	Prakash et al, 2015*	2015	2011-2013	2012	Hospital	Clinical Suspected Dengue	North	4019	886
205	91	Padmapriya et al, 2017*	2017	2009-2014	2012	Hospital	Clinical Suspected Dengue	South	10099	1927
212	94	Patankar et al, 2014	2014	2012	2012	Hospital	Clinical Suspected Dengue	West	4401	927
215	97	Prasad et al, 2013	2013	2011	2011	Hospital	WHO	North	200	56
217	98	Priyadarshni et al, 2010	2010	2005	2005	Hospital	Clinical Suspected Dengue	East	372	221
218	99	Prudhivi et al, 2014	2014	2013	2013	Hospital	Clinical Suspected Dengue	South	1180	284
220	117	Singh et al, 2014	2014	2013	2013	Hospital	AFI	North	1141	812
231	100	Rao et al, 2016	2016	2013	2013	Hospital	Clinical Suspected Dengue	East	1980	745
235	103	Raut et al, 2012*	2012	2008-2010	2009	Hospital	WHO	East	289	85
240	104	Saini et al, 2013*	2013	2012-2013	2013	Hospital	Clinical Suspected Dengue	East	917	256
242	90	Padhi et al, 2014*	2014	2010-2012	2011	Hospital	WHO	East	5102	1074
244	105	Saraswathy et al, 2013*	2013	2011-2012	2012	Hospital	WHO	South	90	41
248	106	Saswat et al, 2015	2015	2013	2013	Hospital	Clinical Suspected Dengue	East	204	73
249	107	Saxena et al, 2006	2006	2005	2005	Hospital	Clinical Suspected Dengue	North	174	48
250	108	Shabnum et al, 2017	2017	2015	2015	Hospital	Clinical Suspected Dengue	South	1054	456
253	109	Shaikh et al, 2015	2015	2010	2010	Hospital	Clinical Suspected Dengue	South	6554	3202
260	113	Shivbalan et al, 2004*	2004	2001-2002	2002	Hospital	WHO	South	104	84
265	114	Siddiqui et al, 2016	2016	2015	2015	Hospital	Clinical Suspected Dengue	North	7177	2358
271	118	Singla et al, 2015*	2015	2011-2012	2012	Hospital	AFI	North	300	22
273	119	Sood et al, 2013*	2013	2008-2011	2010	Hospital	Clinical Suspected Dengue	North	2169	412
274	101	Rao et al, 2013	2013	2012	2012	Hospital	WHO	South	1327	508
275	95	Pothapregada et al, 2016*	2016	2012-2015	2013	Hospital	WHO	South	398	261
277	120	Sushi et al, 2014	2014	2011	2011	Hospital	AFI	South	100	8
278	110	Sharma et al, 2016	2016	2015	2015	Hospital	WHO	North	60	16
279	122	Taraphdar et al, 2012*	2012	2006-2009	2008	Hospital	Clinical Suspected Dengue	East	2134	199
280	123	Taraphdar et al, 2012	2012	2010	2010	Hospital	Clinical Suspected Dengue	East	550	104
281	124	Tazeen et al, 2017	2017	2014	2014	Hospital	Clinical Suspected Dengue	North	60	48
284	125	Tripathi et al, 2008*	2008	2003-2006	2005	Hospital	AFI	North	563	118
285	126	Ukey et al, 2010*	2010	2005-2006	2006	Hospital	Clinical Suspected Dengue	East	131	41
286	127	Vajpayee et al, 1999	1999	1997	1997	Hospital	Clinical Suspected Dengue	North	180	50
287	128	Vakrani et al, 2017*	2017	2013-2015	2014	Hospital	WHO	South	139	101
290	134	Venkatasubramani et al, 2015*	2015	2010-2012	2011	Hospital	Clinical Suspected Dengue	South	331	49
291	129	Verma et al, 2016	2016	2016	2016	Hospital	Clinical Suspected Dengue	North	254	65
293	130	Vijayakumar et al, 2005*	2005	1999-2003	2001	Hospital	Clinical Suspected Dengue	South	1426	423
296	131	Vinodkumar et al, 2014*	2013	2011-2012	2012	Hospital	WHO	South	72	42
298	132	Yogeesha et al, 2014	2014	2012	2012	Hospital	Clinical Suspected Dengue	South	200	80
299	112	Sharma et al, 2012*	2012	2006-2010	2008	Hospital	Clinical Suspected Dengue	North	8128	1600
300	111	Sharma et al, 2014	2014	2013	2013	Hospital	Clinical Suspected Dengue	North	659	141
301	133	Zaki et al, 2010	2010	2005	2005	Hospital	AFI	East	602	81
302	65	Joshua et al, 2016*	2016	2014-2015	2015	Hospital	Clinical Suspected Dengue	Multi	4952	2442
7	135	Aggarwal et al, 1998	1998	1996	1996	Hospital (during outbreak)	WHO	North	39	31
10	136	Ahmed et al, 2015	2015	2010	2010	Hospital (during outbreak)	Clinical Suspected Dengue	North	4370	1700
12	137	Anita et al, 2012*	2012	2008-2009	2009	Hospital (during outbreak)	WHO	North	107	64
13	138	Anoop et al, 2010	2010	2008	2008	Hospital (during outbreak)	WHO	South	75	37
14	139	Anuradha et al, 1998	1998	1996	1996	Hospital (during outbreak)	WHO	North	143	91
18	140	Arya et al, 2011	2011	2010	2010	Hospital (during outbreak)	Clinical Suspected Dengue	North	1886	848
23	141	Banerjee et al, 2007	2007	2005	2005	Hospital (during outbreak)	Clinical Suspected Dengue	North	23	2
31	142	Batra et al, 2007*	2007	2004 - 2005	2005	Hospital (during outbreak)	Clinical Suspected Dengue	East	499	25
34	143	Bharaj et al, 2008	2008	2006	2006	Hospital (during outbreak)	AFI	North	69	48
46	144	Chaaithanya et al, 2012	2012	2010	2010	Hospital (during outbreak)	WHO	South	516	80
48	145	Chahar et al, 2009	2009	2006	2006	Hospital (during outbreak)	Clinical Suspected Dengue	North	69	48
50	146	Chakravarti et al, 2005	2005	2003	2003	Hospital (during outbreak)	WHO	North	1550	580
68	147	Dar et al, 1999	1999	1996	1996	Hospital (during outbreak)	AFI	North	149	27
69	148	Dar et al, 2006	2006	2003	2003	Hospital (during outbreak)	Clinical Suspected Dengue	North	42	8
70	149	Das et al, 2013*	2013	2010-2011	2011	Hospital (during outbreak)	Clinical Suspected Dengue	East	185	133
71	150	Dash et al, 2011	2011	2007	2007	Hospital (during outbreak)	Clinical Suspected Dengue	South	275	121
81	151	Dutta et al, 2008	2008	2005	2005	Hospital (during outbreak)	AFI	East	308	87
92	152	Gill et al, 2008	2008	2006	2006	Hospital (during outbreak)	Clinical Suspected Dengue	North	701	256
107	153	Hoti et al, 2006*	2006	2003-2004	2004	Hospital (during outbreak)	WHO	South	92	40
110	154	Itha et al, 2005	2005	2003	2003	Hospital (during outbreak)	WHO	North	45	36
118	155	Jindal et al, 2014	2014	2011	2011	Hospital (during outbreak)	Clinical Suspected Dengue	North	1787	586
127	156	Kabra et al, 1999	1999	1996	1996	Hospital (during outbreak)	WHO	North	58	52
142	157	Khan et al, 2014	2014	2012	2012	Hospital (during outbreak)	Clinical Suspected Dengue	North-East	164	107
160	158	Laul et al, 2016	2016	2015	2015	Hospital (during outbreak)	Clinical Suspected Dengue	North	192	115
179	159	Mittal et al, 2012	2012	2010	2010	Hospital (during outbreak)	Clinical Suspected Dengue	North	219	135
181	160	Mohapatra et al, 2012	2012	2011	2011	Hospital (during outbreak)	Clinical Suspected Dengue	East	469	367
192	161	Narayanan et al, 2002	2002	2001	2001	Hospital (during outbreak)	Clinical Suspected Dengue	South	89	59
194	162	Neeraja et al, 2013	2013	2007	2007	Hospital (during outbreak)	Clinical Suspected Dengue	South	713	264
211	163	Parida et al, 2002	2002	2001	2001	Hospital (during outbreak)	Clinical Suspected Dengue	North	312	133
219	164	Pushpa et al, 1998*	1998	19891990	1989	Hospital (during outbreak)	WHO	South	58	49
221	165	Rai et al, 2008	2008	2006	2006	Hospital (during outbreak)	Clinical Suspected Dengue	North	399	338
224	166	Ramachandran et al, 2016	2016	2010	2010	Hospital (during outbreak)	Clinical Suspected Dengue	North	1666	930
229	167	Rao et al, 1985	1985	1982	1982	Hospital (during outbreak)	Clinical Suspected Dengue	North	36	20
238	168	Saha et al, 2012	2012	2011	2011	Hospital (during outbreak)	Clinical Suspected Dengue	East	480	147
252	169	Shah et al, 2004	2004	2003	2003	Hospital (during outbreak)	WHO	East	51	39
267	170	Singh et al, 2005	2005	2003	2003	Hospital (during outbreak)	Clinical Suspected Dengue	North	171	120
268	172	Singh et al, 2012	2012	2010	2010	Hospital (during outbreak)	Clinical Suspected Dengue	North	432	54
270	171	Singh et al, 2016	2016	2015	2015	Hospital (during outbreak)	WHO	North	1100	400
292	173	Vijayachari et al, 2011	2011	2009	2009	Hospital (during outbreak)	WHO	South	101	26
306	174	Neeraja et al, 2006	2006	2004	2004	Hospital (during outbreak)	Clinical Suspected Dengue	South	260	211
25	175	Barde et al, 2015	2015	2012	2012	Outbreak	WHO	North	247	115
27	176	Barde et al, 2015	2015	2013	2013	Outbreak	NVBDCP	North	648	321
29	177	Baruah et al, 1996	1996	1994	1994	Outbreak	AFI	North-East	14	9
42	178	Biswas et al, 2014	2014	2012	2012	Outbreak	Clinical Suspected Dengue	East	100	79
93	179	Gill et al, 1997	1997	1996	1996	Outbreak	Clinical Suspected Dengue	North	9	7
95	180	Goel et al, 2009	2009	2007	2007	Outbreak	AFI	North	36	5
138	181	Kartick et al, 2017	2017	2014	2014	Outbreak	Clinical Suspected Dengue	South	62	27
139	182	Katyal et al, 2000	2000	1997	1997	Outbreak	AFI	North	30	8
144	183	Khan et al, 2013	2013	2013	2013	Outbreak	Clinical Suspected Dengue	North-East	282	91
162	184	Mahadev et al, 1997	1997	1992	1992	Outbreak	Clinical Suspected Dengue	North	25	13
167	185	Mathew et al, 1977	1977	1974	1974	Outbreak	Clinical Suspected Dengue	North	46	37
170	186	Mehendale et al, 1991	1991	1988	1988	Outbreak	AFI	East	117	66
184	187	Muruganandham et al, 2014	2014	2013	2013	Outbreak	WHO	South	23	13
207	188	Paramasivan et al, 2006	2006	2003	2003	Outbreak	Clinical Suspected Dengue	South	76	15
208	189	Paramasivan et al, 2010	2010	2007	2007	Outbreak	Clinical Suspected Dengue	South	25	13
209	190	Paramasivan et al, 2006	2006	2002	2002	Outbreak	Clinical Suspected Dengue	South	57	9
210	191	Paramasivan et al, 2010	2010	2005	2005	Outbreak	Clinical Suspected Dengue	South	77	30
222	192	Rajendran et al, 2006	2006	2000	2000	Outbreak	WHO	South	16	13
233	193	Ratho et al, 2005	2005	2002	2002	Outbreak	WHO	North	218	76
234	194	Ratho et al, 2006*	2006	19961999	1999	Outbreak	Clinical Suspected Dengue	North	338	158
241	195	Samuel et al, 2007	2007	2003	2003	Outbreak	WHO	South	90	13
243	196	Sankari et al, 2012*	2012	2007-2008	2008	Outbreak	WHO	North-East	58	27
245	197	Sarkar et al, 2010	2010	2002	2002	Outbreak	Clinical Suspected Dengue	East	781	446
247	198	Saravanan et al, 2016	2016	2012	2012	Outbreak	NVBDCP	South	600	260
261	199	Shobha et al, 2014	2014	2013	2013	Outbreak	WHO	South	68	13
289	200	Vedpathak et al, 2011	2011	2006	2006	Outbreak	AFI	East	36	3

## Sheet: CFR-77
Sno	Ref.no	Author	Year of Publication	Year of study	MidStudyYear	Number of people tested positive	Total number of deaths
1	21	Abhilash et al, 2016*	2016	2012-2013	2013	386	9
5	23	Agarwal et al, 2010	2010	2008	2008	212	5
6	208	Agarwal et al, 1999	1999	1996	1996	206	8
9	25	Ahmad et al, 2016*	2016	2012-2013	2013	93	4
10	136	Ahmed et al, 2015	2015	2010	2010	1700	1
12	137	Anita et al, 2012*	2012	2008-2009	2009	64	0
21	209	Kumar et al, 2010*	2010	2002 - 2007	2005	344	9
26	30	Barde et al, 2014*	2014	2011-2012	2011	21	0
27	176	Barde et al, 2015	2015	2012	2012	321	5
28	31	Barua et al, 2016	2016	2014	2014	101	1
32	210	Bhalla et al, 2014	2014	2011	2011	299	2
38	34	Bhattacharya et al, 2017	2017	2013	2013	168	0
41	35	Bhuvaneswari et al, 2011	2011	2011	2011	76	0
55	102	Rashmi Kumar et al, 2008	2008	2008	2008	102	4
62	45	Chhina et al, 2009	2009	2006	2006	265	7
64	211	Chhotala et al, 2016*	2016	2014-2015	2015	100	4
66	46	Chrispal et al, 2010*	2010	2007-2008	2008	28	7
67	212	Daniel et al, 2005	2005	2003	2003	250	8
74	47	Deshkar et al, 2017*	2017	2012-2016	2014	3822	40
75	213	Deshmukh et al, 2014*	2014	2012-2014	2013	247	11
76	214	Deshwal et al, 2015	2015	2013	2013	515	4
78	48	Duthade et al, 2011	2011	2009	2009	188	3
79	49	Duthade et al, 2015	2015	2014	2014	233	5
94	215	Giri et al, 2010*	2010	2008-2009	2009	103	0
101	216	Gupta et al, 2015	2015	2013	2013	137	0
103	61	Hati et al, 2009*	2009	2005-2007	2006	6293	34
105	60	Hati et al, 2006	2006	2005	2005	5406	27
110	154	Itha et al, 2005	2005	2003	2003	36	7
113	217	Jain et al, 2017	2017	2015	2015	369	19
115	92	Pai Jakribettu et al, 2015*	2015	2013-2014	2014	60	2
119	218	Joshi et al, 2011*	2011	2008-2009	2009	57	2
120	115	Singh et al, 2000	2000	1998	1998	18	2
121	219	Juneja et al, 2011*	2011	2008 - 2010	2009	198	12
126	220	Kabra et al, 1992	1992	1988	1988	15	2
129	66	Kalappanvar et al, 2013*	2013	2009-2010	2010	123	10
130	221	Kale et al, 2014*	2014	2011-2013	2012	150	1
133	222	Kamath et al, 2006*	2006	2001-2003	2001	109	9
137	69	Karoli et al, 2012	2012	2010	2010	138	8
147	223	Krishnamoorthy et al, 2017	2017	2013	2013	1308	23
153	72	Kumar et al, 2012*	2012	2007-2008	2008	239	9
159	79	Lata et al, 2017	2017	2011	2011	399	0
179	159	Mittal et al, 2012	2012	2010	2010	135	1
188	224	Nagaram et al, 2017*	2017	2015-2016	2016	174	9
190	225	Chatterjee et al, 2014	2014	2012	2012	180	7
192	161	Narayanan et al, 2002	2002	2001	2001	59	2
194	162	Neeraja et al, 2013	2013	2007	2007	264	5
195	86	Neeraja et al, 2014*	2014	2011-2013	2012	109	9
198	226	Nimmagadda et al, 2014*	2014	2010 - 2012	2011	150	3
213	227	Pothapregada et al, 2015*	2015	2012 - 2014	2013	254	6
215	97	Prasad et al, 2013	2013	2011	2011	56	10
217	98	Priyadarshni et al, 2010	2010	2005	2005	221	1
219	164	Pushpa et al, 1998*	1998	19891990	1990	49	11
220	117	Singh et al, 2014	2014	2013	2013	812	12
221	165	Rai et al, 2008	2008	2006	2006	389	20
231	100	Rao et al, 2016	2016	2013	2013	745	0
239	228	Sahu et al, 2014*	2014	2011-2013	2012	486	5
241	195	Samuel et al, 2007	2007	2003	2003	13	0
246	229	Saroch et al, 2017	2017	2015	2015	172	16
247	198	Saravanan et al, 2016	2016	2012	2012	260	7
252	169	Shah et al, 2004	2004	2003	2003	39	3
254	230	Sharma et al, 2016*	2016	2015-2016	2016	200	0
256	231	Sharma et al, 2015	2015	2013	2013	200	6
257	232	Sharma et al, 2016*	2016	2015-2016	2016	107	0
263	233	Mishra et al, 2016*	2016	2013-2015	2014	97	1
264	234	Verma et al, 2014	2014	2013	2013	60	4
267	170	Singh et al, 2005	2005	2003	2003	185	5
275	95	Pothapregada et al, 2015*	2015	2012-2014	2013	261	6
276	235	Srividhya et al, 2017	2017	2013	2013	140	1
287	128	Vakrani et al, 2017*	2017	2013-2015	2013	101	0
300	111	Sharma et al, 2014	2014	2013	2013	141	0
301	133	Zaki et al, 2010	2010	2005	2005	81	1
303	236	Dhar et al, 2013	2013	2010	2010	327	0
304	237	Mukherjee et al, 2012	2012	2010	2010	50	6
305	238	Nandi et al, 2008*	2008	2003-2008	2006	9739	115
306	174	Neeraja et al, 2006	2006	2004	2004	211	11
307	239	Ratageri et al, 2005*	2005	2003-2004	2004	23	0
308	240	Sahana et al, 2014*	2015	2012-2013	2013	81	2

## Sheet: Primary & Secondary - 49
S.no	Ref.No	Author	Year of Publication	Year of study	MidStudyYear	Tested	Primary	Secondary
18	140	Arya et al, 2011	2011	2010	2010	848	587	261
24	29	Barde et al, 2012	2012	2010	2010	18	14	4
25	175	Barde et al, 2015	2015	2012	2012	115	111	4
35	32	Bhaskar et al, 2010*	2010	2007-2009	2008	59	39	20
41	35	Bhuvaneswari et al, 2011	2011	2011	2011	76	62	14
49	37	Chakravarti et al, 2002*	2002	1999-2001	1996	34	15	19
50	146	Chakravarti et al, 2005	2005	2003	2003	580	199	381
58	42	Changal et al, 2016	2016	2015	2015	114	38	76
78	48	Duthade et al, 2011	2011	2009	2009	35	11	24
89	52	Garg et al, 2011*	2011	2006-2010	2008	242	18	224
92	152	Gill et al, 2008	2008	2006	2006	256	152	104
97	54	Gopal et al, 2016	2016	2013	2013	25	13	12
98	55	Gunasekaran et al, 2011*	2011	2006-2008	2007	686	573	113
103	61	Hati et al, 2009*	2009	2005-2007	2006	302	101	201
104	62	Hati et al, 2012*	2012	2005-2010	2008	605	202	403
105	60	Hati et al, 2006	2006	2005	2005	225	78	147
120	115	Singh et al, 2000	2000	1998	1998	18	14	4
124	202	Kabilan et al, 2004	2004	2001	2001	121	61	60
133	222	Kamath et al, 2006*	2006	2001-2003	2001	96	51	45
140	70	Kaup et al, 2014*	2014	2013-2014	2014	62	52	10
142	157	Khan et al, 2014	2014	2012	2012	87	82	5
149	71	Kulkarni et al, 2010	2010	2006	2006	666	148	518
154	75	Kumaria et al, 2003*	2003	1999-2002	2001	46	22	24
184	187	Muruganandham et al, 2014	2014	2013	2013	13	10	3
194	162	Neeraja et al, 2013	2013	2007	2007	264	70	194
195	86	Neeraja et al, 2014*	2014	2011-2013	2012	109	87	22
197	87	Nikam et al, 2015	2015	2014	2014	300	224	76
205	91	Padmapriya et al, 2017*	2017	2009-2014	2012	1752	1124	628
210	191	Paramasivan et al, 2010	2010	2005	2005	30	22	8
211	163	Parida et al, 2002	2002	2001	2001	133	44	89
221	165	Rai et al, 2008	2008	2006	2006	339	109	230
231	100	Rao et al, 2016	2016	2013	2013	22	21	1
232	241	Rashmi et al, 2015	2015	2014	2014	97	93	4
233	193	Ratho et al, 2005	2005	2002	2002	76	21	55
234	194	Ratho et al, 2006*	2006	19961999	1999	112	15	97
240	104	Saini et al, 2013*	2013	2012-2013	2013	256	238	18
249	107	Saxena et al, 2006	2006	2005	2005	48	10	38
250	108	Shabnum et al, 2017	2017	2015	2015	456	442	14
260	113	Shivbalan et al, 2004*	2004	2001-2002	2002	84	49	35
263	233	Mishra et al, 2016*	2016	2013-2015	2014	94	83	11
265	114	Siddiqui et al, 2016	2016	2015	2015	76	24	52
273	119	Sood et al, 2013*	2013	2008-2011	2010	412	123	289
274	101	Rao et al, 2013	2013	2012	2012	508	125	383
286	127	Vajpayee et al, 1999	1999	1997	1997	42	8	34
293	130	Vijayakumar et al, 2005*	2005	1999-2003	2001	388	230	158
294	207	Vikram et al, 2016	2016	2013	2013	22	8	14
303	236	Dhar et al, 2013	2013	2010	2010	327	178	149
304	237	Mukherjee et al, 2012	2012	2010	2010	50	36	14
306	174	Neeraja et al, 2006	2006	2004	2004	211	58	153

## Sheet: Seroprevalence-7
S.no	Ref.no	Author	Year of Publication	Year of study	MidStudyYear	Total tested	Positives	Age.Dis
87	201	Garg et al, 2017*	2017	2011-2012	2012	649	411	Yes
87	201	Garg et al, 2017*	2017	2011-2012	2012	323	202
87	201	Garg et al, 2017*	2017	2011-2012	2012	323	223
87	201	Garg et al, 2017*	2017	2011-2012	2012	301	241
87	201	Garg et al, 2017*	2017	2011-2012	2012	639	373
87	201	Garg et al, 2017*	2017	2011-2012	2012	323	75
124	202	Kabilan et al, 2004	2004	2001	2001	177	19
202	203	Oruganti et al, 2014	2014	Not mentioned	NA	200	179
204	204	Padbidri et al, 2004*	2002	1998-89	1989	717	182	Yes
228	205	Ranjan et al, 2016	2016	2012	2012	200	116	Yes
237	206	Rodríguez-Barraquer et al, 2015	2015	2011	2011	800	744	Yes
294	207	Vikram et al, 2016	2016	2013	2013	1899	542

## Sheet: Severe Dengue-49
S.no	Ref.No	Author	Year of Publication	Year of study	MidStudyYear	WHO case def	Positives	DF	DHF	DSS	DWOWS	DWWS	SD	Severe
1	21	Abhilash et al, 2016*	2016	2012-2013	2013	WHO 1997	386	329	43	14				57
5	23	Agarwal et al, 2010	2010	2008	2008	WHO 1997	212	209	3					3
10	136	Ahmed et al, 2015	2015	2010	2010	WHO 1997	1700	1525	158	17				175
12	137	Anita et al, 2012*	2012	2008-2009	2009	WHO 1997	64	40	19	5				24
30	245	Basu et al, 2007	2007	2005	2005	WHO 1997*	52	36	16					16
31	142	Batra et al, 2007*	2007	2004 - 2005	2005	WHO 1997	25	15	8	2				10
58	42	Changal et al, 2016	2016	2015	2015	WHO 1997	114	84	30					30
62	45	Chhina et al, 2009	2009	2006	2006	WHO 1997	265	217	36	12				48
64	211	Chhotala et al, 2016*	2016	2014-2015	2015	WHO 1997	100	94	6					6
66	46	Chrispal et al, 2010*	2010	2007-2008	2008	WHO 1997	28	15	6	7				13
67	212	Daniel et al, 2005	2005	2003	2003	WHO 1997*	250	166	84					84
74	47	Deshkar et al, 2017*	2017	2012-2016	2014	WHO 1997	3822	3341	394	87				481
75	213	Deshmukh et al, 2014*	2014	2012-2014	2013	WHO 1997	247	173	74					74
82	56	Gupta et al, 2006*	2006	2003-2005	2004	WHO 1997	811	692	119					119
113	217	Jain et al, 2017	2017	2015	2015	WHO 1997	369	198	125	46				171
119	218	Joshi et al, 2011*	2011	2008-2009	2009	WHO 1997	57	28	11	18				29
129	66	Kalappanvar et al, 2013*	2013	2009-2010	2010	WHO 1997	123	56	37	30				67
136	68	Karande et al, 2005	2005	2002	2002	WHO 1997	16	10	3	3				6
137	69	Karoli et al, 2012	2012	2010	2010	WHO 1997	138	96	34	8				42
160	158	Laul et al, 2016	2016	2015	2015	WHO 1997	115	89	19	7				26
166	246	Kumar et al, 2017*	2017	2015-2016	2016	WHO 1997	40	20	18	2				20
169	247	Meena et al, 2016	2016	2014	2014	WHO 1997	100	84	14	2				16
175	243	Misra et al, 2015*	2015	2003-2014	2009	WHO 1997	116	82	18	16				34
179	159	Mittal et al, 2012	2012	2010	2010	WHO 1997	135	12	69	54				123
190	225	Chatterjee et al, 2014	2014	2012	2012	WHO 1997*	180	128	52					52
192	161	Narayanan et al, 2002	2002	2001	2001	WHO 1997	59	43	11	5				16
194	162	Neeraja et al, 2013	2013	2007	2007	WHO 1997	264	259		5				5
213	227	Pothapregada et al, 2015*^	2015	2012 - 2014	2013	WHO 2007	254	159		95				95
215	97	Prasad et al, 2013	2013	2011	2011	WHO 1997	56	42	11	2				13
217	98	Priyadarshni et al, 2010	2010	2005	2005	WHO 1997*	221	159	62					62
222	192	Rajendran et al, 2006	2006	2000	2000	WHO 1997	13	11	1	1				2
242	90	Padhi et al, 2014*	2014	2010-2012	2011	WHO 1997	1074	1048	24	2				26
244	105	Saraswathy et al, 2013*	2013	2011-2012	2012	WHO 1997	41	16	25					25
252	169	Shah et al, 2004	2004	2003	2003	WHO 1997	39	1	20	18				38
263	233	Mishra et al, 2016*^	2016	2013-2015	2014	WHO 2007	97	84	13					13
266	248	Sil et al, 2016*	2016	2015-2016	2016	WHO 1997	71	62	5	4				9
270	171	Singh et al, 2016	2016	2015	2015	WHO 1997	400	260	120	20				140
276	235	Srividhya et al, 2017	2017	2013	2013	WHO 1997	140	70	65	5				70
278	110	Sharma et al, 2016	2016	2015	2015	WHO 1997	16	5	8	3				11
285	126	Ukey et al, 2010*	2010	2005-2006	2006	WHO 1997	41	30	9	2				11
287	128	Vakrani et al, 2017*	2017	2013-2015	2014	WHO 1997	101	70	19	12				31
292	173	Vijayachari et al, 2011	2011	2009	2009	WHO 1997	26	12	7	7				14
299	112	Sharma et al, 2012*	2012	2006-2010	2008	WHO 1997	1600	934	611	55				666
301	133	Zaki et al, 2010	2010	2005	2005	WHO 1997	77	45	13	19				32
303	236	Dhar et al, 2013	2013	2010	2010	WHO 1997	327	271	56					56
304	237	Mukherjee et al, 2012	2012	2010	2010	WHO 1997	50	24	18	8				26
306	174	Neeraja et al, 2006	2006	2004	2004	WHO 1997	211	85	5	10				15
307	239	Ratageri et al, 2005*	2005	2003-2004	2004	WHO 1997	23	4	14	5				19
308	240	Sahana et al, 2014*^	2015	2012-2013	2013	WHO 2007	81	61	20		39	22	20	20

## Sheet: Age.Dis-52
S.no	Ref.no	Author	Year of Publication	Year of study	MidStudyYear	Study.Type	Age
60	44	Chaturvedi et al, 1970	1970	1968	1968	Hospital	23
68	147	Dar et al, 1999	1999	1996	1996	Hospital (during outbreak)	12
49	37	Chakravarti et al, 2002*	2002	1999-2001	2000	Hospital	23
50	146	Chakravarti et al, 2005	2005	2003	2003	Hospital (during outbreak)	25
100	57	Gupta et al, 2005	2005	2003	2003	Hospital	22
222	192	Rajendran et al, 2006	2006	2000	2000	Outbreak	15
209	190	Paramasivan et al, 2006	2006	2002	2002	Outbreak	8
207	188	Paramasivan et al, 2006	2006	2003	2003	Outbreak	9
82	56	Gupta et al, 2006*	2006	2003-2005	2004	Hospital
105	60	Hati et al, 2006	2006	2005	2005	Hospital	17
34	143	Bharaj et al, 2008	2008	2006	2006	Hospital (during outbreak)	24
92	152	Gill et al, 2008	2008	2006	2006	Hospital (during outbreak)	27
103	61	Hati et al, 2009*	2009	2005-2007	2006	Hospital	18
134	67	Kanungo et al, 2009	2009	2008	2008	Hospital	17
245	197	Sarkar et al, 2010	2010	2002	2002	Outbreak	18
301	133	Zaki et al, 2010	2010	2005	2005	Hospital	5
285	126	Ukey et al, 2010*	2010	2005-2006	2006	Hospital	13
98	55	Gunasekaran et al, 2011*	2011	2006-2008	2007	Hospital	4
89	52	Garg et al, 2011*	2011	2006-2010	2008	Hospital	19
292	173	Vijayachari et al, 2011	2011	2009	2009	Hospital (during outbreak)	8
52	38	Chakravarti et al, 2012*	2012	2002-2008	2005	Hospital	26
279	122	Taraphdar et al, 2012*	2012	2006-2009	2008	Hospital	34
299	112	Sharma et al, 2012*	2012	2006-2010	2008	Hospital	23
235	103	Raut et al, 2012*	2012	2008-2010	2009	Hospital	6
15	121	Tank Arun et al, 2012*	2012	2009-2011	2010	Hospital	26
24	29	Barde et al, 2012	2012	2010	2010	Hospital	4
80	50	Dutta et al, 2012*	2012	2009-2011	2010	Hospital	11
268	172	Singh et al, 2012	2012	2010	2010	Hospital (during outbreak)	39
273	119	Sood et al, 2013*	2013	2008-2011	2010	Hospital	25
70	149	Das et al, 2013*	2013	2010-2011	2011	Hospital (during outbreak)	32
244	105	Saraswathy et al, 2013*	2013	2011-2012	2012	Hospital	4
274	101	Rao et al, 2013	2013	2012	2012	Hospital	12
240	104	Saini et al, 2013*	2013	2012-2013	2013	Hospital	24
242	90	Padhi et al, 2014*	2014	2010-2012	2011	Hospital	23
277	120	Sushi et al, 2014	2014	2011	2011	Hospital	21
212	94	Patankar et al, 2014	2014	2012	2012	Hospital	23
298	132	Yogeesha et al, 2014	2014	2012	2012	Hospital	35
218	99	Prudhivi et al, 2014	2014	2013	2013	Hospital	32
300	111	Sharma et al, 2014	2014	2013	2013	Hospital	16
140	70	Kaup et al, 2014*	2014	2013-2014	2014	Hospital	26
10	136	Ahmed et al, 2015	2015	2010	2010	Hospital (during outbreak)	25
174	82	Mishra et al, 2015*	2015	2009-2012	2011	Hospital	7
25	175	Barde et al, 2015	2015	2012	2012	Outbreak	33
27	176	Barde et al, 2015	2015	2013	2013	Outbreak	35
176	83	Mistry et al, 2015	2015	2013	2013	Hospital	22
79	49	Duthade et al, 2015	2015	2014	2014	Hospital	19
247	198	Saravanan et al, 2016	2016	2012	2012	Outbreak	33
231	100	Rao et al, 2016	2016	2013	2013	Hospital	17
159	79	Lata et al, 2017	2017	2011	2011	Hospital	36
74	47	Deshkar et al, 2017*	2017	2012-2016	2014	Hospital	14
102	59	Gusani et al, 2017	2017	2014	2014	Hospital	24
250	108	Shabnum et al, 2017	2017	2015	2015	Hospital	26
